# Supplementary material for: The Tec kinase ITK is essential for ILC2 survival and epithelial integrity in the intestine
Source: Nat Commun. 2019 Feb 15;10:784. doi: 10.1038/s41467-019-08699-9 (PMC6377622; doi:10.1038/s41467-019-08699-9)
Supplement: Supplementary file 11 — Source Data [file 41467_2019_8699_MOESM11_ESM.xlsx]

## Sheet: Figure 1
Figure 1B	Intestinal ILC2 (%)					Figure 1H	Intestinal ILC2 (%) GATA-3+ RORgt-				Intestinal ILC3 (%) GATA-3- RORgt+				Intestinal ILC1 (%)
	siLP WT	siLP KO	cLP WT	cLP KO			siLP WT	siLP KO	cLP WT	cLP KO	siLP WT	siLP KO	cLP WT	cLP KO	siLP WT	siLP KO	cLP WT	cLP KO
Experiment 1	11.8	4.98	16.5	2.53		Experiment 1	32.2	5.51	31.1	5.6	31.5	50.5	32.3	50.5	8.6	8.1	22.2	16
	12.8	3.6	18.4	1.86			35.9	4.12	35.9	9.17	42.3	52.3	35.3	52	9.5	9.4	24.5	18.5
Experiment 2	16.5	5.64	19.35	1.5			29.3	3.9	30.1	7.12	32.9	49.3	45.2	48.1	9.1	6.7	22.4	16.7
	18.4	3.45	20.251	1.8		Experiment 2	21.8	2.12	29.8	6.82	50.3	60.1	29.9	38.2	8.6	7.8	26.5	18.4
Experiment 3	12.5	2.6	22.5	2.5			28	6.5	32.5	5.9	52	58.4	33.2	49.1	12.4	6.4	18.4	22.8
Figure 1C	Intestinal ILC2 Number (10^4)
	siLP WT	siLP KO	cLP WT	cLP KO
Experiment 1	17.3906	1.56203	14.1337	0.692956
	14.434	0.609706	10.3239	0.870402
	20.3569	1.03094	11.3599	0.962902
Experiment 2	22.4657	2.41107	11.3364	0.614194
	24.2421	3.353	16.3532	1.2435
Experiment 3	16.3432	4.2412	20.3532	2.4363
Figure 1E	IL-5+ IL-13+ ILC2 (%)
	siLP WT	siLP KO	cLP WT	cLP KO
Experiment 1	13.4	3.09	14.7	9.66
	14.2	6.2	12.5	8.62
Experiment 2	18.1	5.4	13.6	4.83
	12.9	5.9	15.7	7.4
Figure 1G	BM Lung mLN ILC2 (%)
	BM WT	BM KO	Lung WT	Lung KO	mLN WT	mLN KO
Experiment 1	0.2	0.9	3.7	2.53	1.3	2.5
	0.5	0.95	3.5	3.1	1.8	2.98
Experiment 2	0.4	1.05	2.1	3.1	1.82	2.12
	0.5	1.2	4.2	2.8	2.4	2.65
	0.98	1	2.5	2.9	1.98	2.95
Experiment 3
Experiment 4
Experiment 5
Experiment 6

## Sheet: Figure 2
Figure 2A	Lin- BM ILC2P (%)			Figure 2D	BM ILC2P CCR9 Expression (MFI)		BM ILC2P Integrin α4β7 Expression (MFI)
	WT	KO			WT	KO	WT	KO
Experiment 1	1.54	2.5		Experiment 1	2506	2485	1477	1954
	0.95	2.2			2680	2111	1658	1665
Experiment 2	1.43	2.65			3454	2054	1855	1844
	1.25	2.2		Experiment 2	2444	2466	1755	1754
	1.12	1.96			2754	2033	1688	1655
Experiment 3	1.6	2.15
	1.65	1.82
				Figure 2F	BM ILC2P IL-25R Expression (MFI)		BM ILC2P IL-33R Expression (MFI)		BM ILC2P CD25 Expression (MFI)
					WT	KO	WT	KO	WT	KO
Figure 2B	Lin- BM ILC2P Cell Number (10^3)			Experiment 1	4574	2988	2205	1495	2245	1455
	WT	KO			3975	3246	2296	1546	2355	1254
Experiment 1	3.35	6.3		Experiment 2	4051	2989	2356	1285	2085	1195
	2.54	6.9			4009	3215	2108	1688	2155	1211
Experiment 2	5.6	7.9		Experiment 3	3854	3864	1955	1677	2000	1366
	2.5	8.2		Experiment 4
Experiment 3	4.9	7.8		Experiment 5
	6.2	5.8
				Figure 2H	BM ILC2P CD90 Expression (MFI)		BM ILC2P Sca-1 Expression (MFI)		BM ILC2P KLRG-1 Expression (MFI)
Figure 2D	BM ILC2P CCR9 Expression (MFI)				WT	KO	WT	KO	WT	KO
	WT	KO		Experiment 1	8154	8564	10054	9455	218	265
Experiment 1	2680	2111			7954	8022	10041	10006	265	275
	3454	2054		Experiment 2	7854	8165	9945	9588	275	274
	2444	2466			7544	8006	9645	11960	245	208
Experiment 2	2754	2033		Experiment 3	8325	7855	11651	10045	219	264

## Sheet: Figure 3
Figure 3B	Intestinal ILC2 CCR9 (MFI)				Intestinal ILC2 Integrin α4β7 (MFI)
	siLP WT	siLP KO	cLP WT	cLP KO	siLP WT	siLP KO	cLP WT	cLP KO
Experiment 1	1509	1399	2365	1624	354	333	365	405
	1267	1544	2195	1544	295	397	334	345
Experiment 2	1428	1645	2144	1891	429	249	316	367
Experiment 3	1238	1788	2094	1655	511	288	294	325
	1825	1423	1989	1465	398	301	364	365

## Sheet: Figure 4
Figure 4B	Lin-negative BM ILC2P Differentiation (%)
	IL-2		IL-2 + IL-33 (ng/mL)
	No IL-33		5		12.5		25		50
	WT	KO	WT	KO	WT	KO	WT	KO	WT	KO
Experiment 1	0.2	0.3	1.5	1.3	1.7	2	2.6	2.1	3.2	2.64
	0.25	0.31	1.25	1.33	1.72	1.89	2.5	2.85	3.31	2.8
Experiment 2	0.24	0.34	1.44	1.28	1.75	2.05	2.78	2.24	3.6	2.66
	0.22	0.36	1.65	1.38	1.79	2.12	2.33	2.29	3.1	2.48
	0.22	0.38	1.75	1.52	1.82	1.92	2.46	2.38	3.15	2.55
Figure 4D	CellTrace Violet-labeled BM ILC2P Cell Division (%) upon IL-33 Stimulation
	No Division (0')		1st Division (1')		2nd Division (2')		3rd Division (3')		4th Division (4')
	WT	KO	WT	KO	WT	KO	WT	KO	WT	KO
Experiment 1	27.2	53.5	36	31.4	21.8	7	8.1	3.2	2.9	0.9
	26.3	50.6	34.5	30.2	20.4	6.1	7	3.1	2.9	0.1
Experiment 2	21.5	52.4	31.5	28.5	19.8	4	6.9	2.8	2.1	0.2
	28.4	49.8	28.4	26.1	18.4	2.9	7.2	2.1	3.1	0.1
Figure 4F	CXCR4 Expression (MFI) on ILC2						Figure 4I		mLN ILC2 (%)				Peritoneal Exudate ILC2 (%)
	Control		IL-2						PBS injected		IL-33 injected		PBS injected		IL-33 injected
	WT	KO	WT	KO					WT	KO	WT	KO	WT	KO	WT	KO
Experiment 1	314	355	1226	946			Experiment 1		6.56	5.4	9.8	8.6	3.2	2.8	28.5	28.1
	365	366	1050	959					4.63	6.4	6.4	11	2.6	3.9	28	34.4
	318	374	1108	894			Experiment 2		5.4	2.8	8.7	11.5	3.9	6.4	29	26.4
Experiment 2	295	345	1006	966					2.85	3.8	9.8	8.4	4.8	2.7	31.4	20.7
	297	322	1008	894			Figure 4I		siLP ILC2 (%)				cLP ILC2 (%)
									PBS injected		IL-33 injected		PBS injected		IL-33 injected
Figure 4H	CXCR4 Expression (MFI) on ILC2								WT	KO	WT	KO	WT	KO	WT	KO
	IL-33 only			IL-33 + PRN694			Experiment 1		11.9	2.5	25.2	3.5	17.5	7.22	26.7	8.2
	1ng/mL	5ng/mL	10ng/mL	10ng/mL					13.8	3.22	30.4	5.6	15.9	5.43	39.8	11.1
	No Inhibitor			25nM	50nM		Experiment 2		12.41	6.2	28.2	3.66	16.24	2.44	28.22	9.1
Experiment 1	1122	954	961	1033	1116				13.11	3.55	25.2	4.25	15.44	3.51	21.53	7.5
	1002	932	899	1109	1112
	1102	944	945	1065	1205
Experiment 2	1004	924	969	1009	1300
	1053	975	970	1108	1322

## Sheet: Figure 5
Figure 5B	cLP ILC2 (%)
	Rag2-/-
	ITK WT	ITK Het	ITK KO
Experiment 1	9	7.83	3.99
	10.1	6.89	3.8
	8.9	5.4	2.9
Experiment 2	9.8	6.2	4.5
	9.21
Figure 5D	Adoptively transferred ILC2 in Rag-/- Il2rg-/- hosts
	mLN ILC2 (%)		siLP ILC2 (%)		cLP ILC2 (%)
	WT	KO	WT	KO	WT	KO
Experiment 1	18.1	7.75	35.7	8.67	53.2	11.1
	19.5	6.8	32.7	9.8	48.1	15.1
Experiment 2	21.1	7.1	25.4	11.2	36.4	9.8
	14.5	5.9	22.7	11.8	49.1	12.4
	15.4	6.1	20.8	6.4	36	10.1
Figure 5F	CCR9 on transferred ILC2 (MFI)				Integrin α4β7 on transferred ILC2 (MFI)
	siLP		cLP		siLP		cLP
	WT	KO	WT	KO	WT	KO	WT	KO
Experiment 1	10990	1930	8190	10061	554	418	408	484
	9824	2890	8946	9461	569	405	429	428
Experiment 2	8246	3945	10641	8945	491	471	481	491
	8864	5645	10094	9163	498	433	394	443
	9105	4955	8954	8917	507	410	409	409

## Sheet: Figure 6
Figure 6B	Weight change during 3.0% DSS treatment and recovery
WT	Regimen	3.0% DSS-dissolved H2O treatment						Normal H2O
	Days	D0	D1	D2	D3	D4	D5	D1	D2	D3	D4	D5	D6	D7	D8	D9	D10
	Experiment 1	100	97.5904	98.7952	97.5904	95.1807	92.7711	79.5181	75.9036	72.2892	68.6747	69.8795	72.8916	75.9036	79.5181	81.9277	84.3373
		100	100.617	101.235	99.3827	97.5309	87.6543	77.1605	73.4568	70.3704	70.9877	68.21	67.52	73.15	76.11	75.35	75.36
		100	101.786	101.786	102.976	100	86.3095	76.7857	71.4286	66.6667	63.0952	62.5	64.2857	66.6667	68.4524	70.2381	73.2143
		100	96.4706	99.4118	98.8235	96.4706	89.4118	81.7647	75.8824	70.5882	65.8824	67.6471	69.4118	71.7647	72.3529	72.9412	74.1176
	Experiment 2	100	99.5918	101.224	100.408	98.7755	93.0612	82.449	80.8163	79.1837	80	78.3673	78.7755	80	81.6327	84.0816	85.7143
		100	99.2157	100	98.4314	96.0784	84.3137	81.1765	81.5686	81.9608	72.9412	73.7255	75.2941	78.8235	81.5686	84.3137	87.0588
	Average	100	99.2119	100.409	99.6021	97.3394	88.9203	79.8091	76.5094	73.5098	70.2635	70.4239	72.1317	74.6317	76.7049	78.7005	80.8885
	STDEV	0	1.94361	1.1839	1.90296	1.79903	3.51729	2.40432	4.00097	5.83647	5.92615	5.45671	5.31788	4.92948	5.35147	6.08304	6.37909
KO	Regimen	3.0% DSS-dissolved H2O treatment						Normal H2O
	Days	D0	D1	D2	D3	D4	D5	D1	D2	D3	D4	D5	D6	D7	D8	D9	D10
	Experiment 1	100	88.5714	83.6735	75.102	73.8776	75.5102	74.2857	73.4694	73.0612	69.7959	67.3469	62.8571
		100	94.8936	93.617	90.2128	73.1915	69.7872	64.2553	62.5532	60.8511	57.4468
		100	92.8	86.8	83.2	79.2	77.6	71.2	64.8	61.6	58.4	55.6	53.6	54
		100	92.1739	88.6957	83.4783	80.4348	77.3913	71.7391	66.9565	63.0435	57.3913	56.9565
		100	98.2759	96.5517	88.7931	78.4483	67.6724	65.0862
	Experiment 2	100	88.9764	87.7953	87.0079	86.2205	79.1339	77.9528	75.5906	72.0472	67.7165	64.9606	64.1732
		100	92.4303	89.243	87.6494	79.6813	76.494	75.2988	71.7131	67.7291	63.745	61.3546
		100	91.8367	89.7959	91.4286	86.5306	83.6735	78.7755	74.2857	72.2449	68.1633
	Average	100	92.4948	89.5215	85.859	79.6981	75.9078	72.3242	69.9098	67.2253	63.237	61.2437	60.2101	54
	STDEV	0	3.10715	3.99317	5.23123	4.89595	5.09288	5.41291	5.10382	5.36224	5.45752	5.03261	5.76223	0
Figure 6D	Sca-1+ Areg+ ILC (%)					Figure 6G	Colon Length (cm)			Figure 6H	cLP ILC2 (%) D7			Figure 6J	ICS for IL-5 and IL-13 in cLP ILC2 at D7
	siLP		cLP				WT	KO			WT	KO			IL-5+ ILC2 (%)		IL-13+ ILC2 (%)
	WT	KO	WT	KO		Exp 1	7.1	5.4		Exp 1	11.8	4.98			WT	KO	WT	KO
Experiment 1	12.9	5.73	15	4.82			7.4	5.6			12.8	6.12		Exp 1	16.9	2.5	8.9	1.7
	14.5	6.23	16.5	4.92		Exp 2	7.2	5.3			16.5	5.64			15.4	3.9	9.2	3.1
Experiment 2	13.1	4.91	14.2	3.9			6.9	5.4		Exp 2	18.4	3.45		Exp 2	12.9	6.1	10.7	3
	16.2	5.1	13.9	6.8							19.5	6.7			20.8	7.5	7.9	2.7
Figure 6E	Group Survival					Figure 6K	Serum FITC-dextran
	Days	WT	KO				Conc. (ng/mL)
Exp 1 + 2	7	0	1				WT	KO
	10	0	1			Exp 1	515.25	985.68
	10		1				259.5	1189.66
	11	0	1			Exp 2	674.15	1226.1
	11		1				579.56	986.44
	12	0	1				498.6	1103.64
	13	0	1
	14
	15	0
0 = Survived
1 = Dead

## Sheet: Figure 7
Figure 7B	IL-2c Adminstration on Intestinal ILC2 (%)									Figure 7F	Intestinal ILC2 Annexin V Expression (MFI) upon PBS vs IL-2c
	siLP ILC2				cLP ILC2						siLP ILC2 (%)				cLP ILC2 (%)
	WT		KO		WT		KO				WT		KO		WT		KO
	PBS	IL-2c	PBS	IL-2c	PBS	IL-2c	PBS	IL-2c			PBS	IL-2c	PBS	IL-2c	PBS	IL-2c	PBS	IL-2c
Experiment 1	12.7	22.6	2.9	29.73	11	18.9	4.2	21.9		Experiment 1	585	544	643	1041	496	540	611	701
	13.5	21.5	3.6	26.7	12.5	20.6	3.8	22.2			597	566	659	989	510	568	617	725
Experiment 2	11.9	22.5	4.5	28.9	13.5	17.5	6.8	23.4		Experiment 2	495	574	705	1105	468	515	628	733
	15.9	24.6	2.8	22.8	14	16.5	4.65	20.9			565	562	695	1008	495	532	618	722
	16.1	20.4	3.8	22.6	12.4	21.5	9.8	20.9
										Figure 7H	Intestinal ILC2 Annexin V Expression (MFI) upon PBS vs IL-2c
Figure 7C	IL-2c Adminstration on Intestinal ILC2 Cell Number (10^4)										siLP ILC2 (%)				cLP ILC2 (%)
	siLP ILC2				cLP ILC2						WT		KO		WT		KO
	WT		KO		WT		KO				PBS	IL-2c	PBS	IL-2c	PBS	IL-2c	PBS	IL-2c
	PBS	IL-2c	PBS	IL-2c	PBS	IL-2c	PBS	IL-2c		Experiment 1	816	1363	530	1161	1525	1651	1164	1546
Experiment 1	11.25	29.25	2.453	21.25	9.224	18.25	1.242	11.25			892	1346	495	1012	1622	1652	1219	1656
	16.24	24.24	3.351	19.24	10.254	21.21	1.532	20.63		Experiment 2	812	1298	526	982	1725	1762	1109	1782
Experiment 2	17.88	25.21	5.212	12.45	12.42	18.28	2.124	16.25			824	1369	514	1108	1698	1688	1098	1698
	10.25	22.5	3.21	17.251	11.22	25.252	2.12	19.211
	12.523	27.35	1.25	12.2	9.25	24.22	3.12	18.25
Figure 7D	Weight Change (3.0% DSS) PBS versus IL-2c treatment
Weight Change WT + PBS
Day	D0	D1	D2	D3	D4	D5	D6	D7
Experiment 1	100	99.7922	100	99.9654	98.338	96.3989	94.0443	91.5859
	100	98.6117	104.451	109.432	105.676	101.47	94.1609	92.8951
Experiment 2	100	99.3581	99.1441	99.1797	94.5792	94.2939	93.1526	92.689
	100	98.8587	98.6226	98.8194	94.0968	91.342	88.6265	87.0523
	100	98.7162	98.3784	98.2095	96.4527	95	92.973	88.2095
Average	100	99.0674	100.119	101.121	97.8285	95.7009	92.5915	90.4863
STDEV	0	0.496095	2.4999	4.6893	4.69617	3.7162	2.27789	2.68511
Weight Change KO + PBS
Day	D0	D1	D2	D3	D4	D5	D6	D7
Experiment 1	100	92.3904	90.6534	88.0893	87.6758	86.5178	85.4012	86.0215
	100	92.1423	89.7436	87.2622	87.0554	84.9876	85.3598	82.6303
Experiment 2	100	95.9608	89.7593	87.3929	87.3113	86.4953	85.8833	85.7201
	100	90.1961	87.9552	84.3938	84.4738	84.1136	84.3537	86.4346
	100	92.6724	89.5279	86.7845	86.6291	85.5286	85.2495	85.2016
	0	2.40184	1.13142	1.63468	1.45923	1.18431	0.64272	1.73907
Weight Change WT + IL-2c
Day	D0	D1	D2	D3	D4	D5	D6	D7
Experiment 1	100	103.448	101.149	101.149	102.299	100.575	94.8276	93.1034
	100	100	101.852	103.086	103.704	98.7654	95.0617	91.358
Experiment 2	100	101.047	101.571	102.094	101.047	98.4293	93.1937	86.3874
	100	101.042	98.9583	99.4792	100	97.9167	94.2708	90.1042
Average	100	101.384	100.883	101.452	101.762	98.9215	94.3385	90.2383
STDEV	0	1.46143	1.3149	1.53486	1.59939	1.15606	0.83214	2.84664
Weight Change KO + IL-2c
Day	D0	D1	D2	D3	D4	D5	D6	D7
Experiment 1	100	98.6175	100.922	100	96.7742	95.3917	91.2442	88.4793
	100	98.6239	97.7064	95.4128	92.6606	90.8257	89.4495	88.0734
Experiment 2	100	102.252	101.351	100.901	96.3964	94.1441	91.8919	89.1892
	100	101.351	100	96.3964	96.3964	93.6937	90.991	88.2883
Average	100	100.211	99.9949	98.1775	95.5569	93.5138	90.8942	88.5075
STDEV	0	1.87309	1.62645	2.68043	1.93909	1.93064	1.0351	0.483735

## Sheet: Supplementary Figure 2
Figure S2B	Lung ILC2 (%) after MHV68 IN Infection
	MHV68 D7		MHV68 D14
	WT	KO	WT	KO
Experiment 1	6.8	6.1	9.9	9.1
	6.3	6.3	8.5	10.2
	5.7	7.1	9.1	9.1
	6.3	5.9	8.2	8.9
Experiment 2	6.8	6.1	9.5	8.8
	7.2	6.6	9.1	7.9
Figure S2D	Intestinal ILC2 (%) after MHV IP Infection
	MHV68 D7				MHV68 D14
	siLP ILC2		cLP ILC2		siLP ILC2		cLP ILC2
	WT	KO	WT	KO	WT	KO	WT	KO
Experiment 1	26.5	2.3	29.3	0.6	9	2.4	10	1.3
	28.6	2.5	33.4	2.1	11	2.4	12	2.3
	24.5	1.8	20.6	0.6	10.4	2.5	11.2	1.1
Experiment 2	32.7	1.28	28.4	1.4	12.1	2.1	10.5	1
	21.4	1.7	32.4	1.2	11	2.7	9.9	0.9

## Sheet: Supplementary Figure 3
Figure S3	Intestinal ILC2 (%)
	MHV68 IP Infection D0				MHV68 IP Infection D7				MHV68 IP Infection D14
	siLP		cLP		siLP		cLP		siLP		cLP
	WT	KO	WT	KO	WT	KO	WT	KO	WT	KO	WT	KO
Experiment 1	32.2	5.51	31.1	5.6	69.2	5.18	56.2	0.292	8.38	6.97	9.65	18
	35.9	4.12	35.9	9.17	71	5.27	65.2	0.262	5.52	3	18.2	6.78
Experiment 2	29.3	3.9	30.1	7.12	66.2	0.397	59.3	0.89	14.5	1.88	10.2	9.67
	21.8	2.12	29.8	6.82	68.3	2.1	59	0.24	9.2	2	12.4	13.5
Figure S3	Intestinal ILC3 (%)
	MHV68 IP Infection D0				MHV68 IP Infection D7				MHV68 IP Infection D14
	siLP		cLP		siLP		cLP		siLP		cLP
	WT	KO	WT	KO	WT	KO	WT	KO	WT	KO	WT	KO
Experiment 1	31.5	50.5	32.3	50.5	9.31	6.94	12.7	0.219	45	33.1	57	33.2
	42.3	52.3	35.3	52	10.4	6.91	13.8	0	46.1	32.3	58.7	34.6
Experiment 2	32.9	49.3	28.6	48.1	8.97	4.3	15	0	30.7	14.9	48.3	27.9
	50.3	60.1	29.9	38.2	9.3	0.297	16.2	0	38.2	26.3	44.8	35.3
Figure S3	Intestinal ILC1 (%)
	MHV68 IP Infection D0				MHV68 IP Infection D7				MHV68 IP Infection D14
	siLP		cLP		siLP		cLP		siLP		cLP
	WT	KO	WT	KO	WT	KO	WT	KO	WT	KO	WT	KO
Experiment 1	8.6	8.1	22.2	16	18.5	16.4	17.8	34.1	11.4	18.5	23.6	16
	9.5	9.4	24.5	18.5	16.3	12.4	19.7	29.5	23.1	26.2	22.2	18.5
Experiment 2	9.1	6.7	22.4	16.7	20	13.4	22.4	23.4	16.5	24.2	21.9	17.5
	8.6	7.8	26.5	18.4	17.3	15.4	20.4	20.8	18.4	19.5	24.6	16.4

## Sheet: Supplementary Figure 4
Figure S4A	Spleen Viral DNA Measurement
	Spleen (D14)
	Rora +/+	Rora +/-	Rora -/-
Experiment 1	1947.5	1824.56	2697.3
	1584.83	2185.68	1484.66
Experiment 2	2711.27	2122.33	1482.42
	2894	2544	1255
Figure S4B	Intestine Viral DNA Measurement (q-PCR)
	Small Intestine (D14)			Large Intestine (D14)
	Rora +/+	Rora +/-	Rora -/-	Rora +/+	Rora +/-	Rora -/-
Experiment 1	1835.5	1790.01	1508.68	1584.69	1722.65	1690.77
	1457.35	1753.67	1404.8	1166.36	1617.8	1427.98
Experiment 2	1711.96	1962.42	1421.34	1490.92	1443.28	1442.19
	1255	1855	1435	1255	1115	1366

[truncated: 4 more sheets: Supplementary Figure 5, Supplementary Figure 6, Supplementary Figure 7, Supplementary Figure 8]
